# Supplementary material for: Visible light-induced switching of soft matter materials properties based on thioindigo photoswitches
Source: Nat Commun. 2023 Dec 14;14:8298. doi: 10.1038/s41467-023-44128-8 (PMC10721821; doi:10.1038/s41467-023-44128-8)
Supplement: Supplementary file 4 — Supplementary Data 1 [file 41467_2023_44128_MOESM4_ESM.xlsx]

## Sheet: Trans-1 (Conformation A) 1 MeOH
C 5.45350900 1.74294300 -0.10432400
C 4.87257000 2.99855100 0.11436400
C 3.49719000 3.12681000 0.30122200
C 2.71855300 1.96997800 0.24417400
C 3.28229500 0.70228300 0.02584900
C 4.66831100 0.58825100 -0.12301100
S 0.97565900 1.92125600 0.41584100
C 0.93280700 0.22008100 0.12388800
C 2.26606800 -0.36240100 -0.10214700
O 2.45389500 -1.53625900 -0.40000900
C -0.25152300 -0.50954000 0.10195400
S -0.26784600 -2.23048200 0.04000000
C -2.01576600 -2.26910700 0.00439600
C -2.60954100 -0.99352000 0.11338800
C -1.59439900 0.08184800 0.10621500
C 5.32369300 -0.75045600 -0.29801700
O 5.05256800 -1.55948900 0.71536100
O 6.03507700 -1.03366100 -1.22555200
C 5.50183500 -2.90368800 0.58215200
C -2.75514300 -3.44442400 -0.11954700
C -4.14368500 -3.34292600 -0.14959500
C -4.75908600 -2.09442500 -0.02553000
C -4.01433600 -0.91977600 0.13392800
O -1.76388400 1.30159400 0.05190200
C -4.82108400 0.32477900 0.38181700
O -5.90181000 0.50999400 -0.11546400
O -4.26511500 1.12121400 1.28019200
C -4.98156000 2.31672500 1.58421700
H 6.53304800 1.65526900 -0.23844200
H 5.50400200 3.88731800 0.14121000
H 3.04215800 4.10410300 0.47205600
H 5.18673100 -3.42439800 1.49168700
H 5.04014900 -3.36836700 -0.29975500
H 6.59492900 -2.94006700 0.48269400
H -2.25785900 -4.41225200 -0.20421900
H -4.75224600 -4.24103000 -0.25829500
H -5.84718900 -2.01755000 -0.02537800
H -4.35026200 2.87975700 2.27912500
H -5.15147200 2.88674500 0.66272400
H -5.94298600 2.07356000 2.05753000
H -3.11997400 2.23352500 -0.65990500
O -3.79903400 2.58205200 -1.26371000
C -3.74700600 1.80952700 -2.43112100
H -4.02318700 0.75163500 -2.26045800
H -4.46714800 2.21978900 -3.15439500
H -2.74949000 1.82694400 -2.90702400
Supplementary Table 2. Atomic coordinates of trans-1 in complexation with one methanol molecule, optimized in the excited state (S1) in dichloromethane, at the M062X/def2SVP level of theory (Conformation B).
C -4.73989800 -2.34176600 -0.21936400
C -4.09175300 -3.57864500 -0.28832500
C -2.70308800 -3.64976100 -0.20685600
C -1.99281800 -2.45574100 -0.09000700
C -2.62077000 -1.19431500 -0.03812400
C -4.02471300 -1.14876500 -0.06572500
S -0.24825100 -2.36579900 0.00597600
C -0.28081700 -0.64274100 0.01485700
C -1.63870400 -0.09131600 -0.04545600
O -1.85064100 1.11784900 -0.15124200
C 0.88085000 0.12154900 0.05138200
S 0.86428600 1.83000100 0.30002800
C 2.60918100 1.92789400 0.17365700
C 3.21689000 0.67287000 0.00499200
C 2.23671300 -0.42567800 -0.12178200
C -4.85276200 0.08899700 0.13533200
O -4.35714000 0.88466200 1.07009400
O -5.90169900 0.27451700 -0.42584400
C -5.13209300 2.04133300 1.38315100
C 3.34989400 3.10964100 0.21993300
C 4.73321600 3.02003600 0.07425400
C 5.35803700 1.77804100 -0.09467800
C 4.60957700 0.59901400 -0.10383400
O 2.46677400 -1.60086800 -0.38211700
C 5.31232600 -0.72149900 -0.22619300
O 6.06437600 -1.00108800 -1.12229600
O 5.03226800 -1.51724700 0.79513800
C 5.52935500 -2.84830600 0.70754300
H -5.82903800 -2.29133100 -0.25726900
H -4.67645000 -4.49285000 -0.39403800
H -2.18476200 -4.60918300 -0.24725300
H -4.56696100 2.58640100 2.14596700
H -5.26487600 2.65323300 0.48308400
H -6.11145600 1.74263300 1.78240100
H 2.86056200 4.07632100 0.35074500
H 5.33609700 3.92853600 0.09425000
H 6.44298800 1.72113000 -0.19732000
H 5.19505300 -3.36130900 1.61458600
H 5.11857600 -3.34512200 -0.18194500
H 6.62617600 -2.85052200 0.65187900
H -3.16709300 2.09881800 -0.93265800
O -3.66389900 2.87723900 -1.23582100
C -3.00442700 3.98737200 -0.69140300
H -1.96505100 4.08289300 -1.05570200
H -3.54581800 4.89754600 -0.98999500
H -2.96999300 3.96576900 0.41378800

## Sheet: Trans-1 (Conformation B) 1 MeOH
C -4.73989800 -2.34176600 -0.21936400
C -4.09175300 -3.57864500 -0.28832500
C -2.70308800 -3.64976100 -0.20685600
C -1.99281800 -2.45574100 -0.09000700
C -2.62077000 -1.19431500 -0.03812400
C -4.02471300 -1.14876500 -0.06572500
S -0.24825100 -2.36579900 0.00597600
C -0.28081700 -0.64274100 0.01485700
C -1.63870400 -0.09131600 -0.04545600
O -1.85064100 1.11784900 -0.15124200
C 0.88085000 0.12154900 0.05138200
S 0.86428600 1.83000100 0.30002800
C 2.60918100 1.92789400 0.17365700
C 3.21689000 0.67287000 0.00499200
C 2.23671300 -0.42567800 -0.12178200
C -4.85276200 0.08899700 0.13533200
O -4.35714000 0.88466200 1.07009400
O -5.90169900 0.27451700 -0.42584400
C -5.13209300 2.04133300 1.38315100
C 3.34989400 3.10964100 0.21993300
C 4.73321600 3.02003600 0.07425400
C 5.35803700 1.77804100 -0.09467800
C 4.60957700 0.59901400 -0.10383400
O 2.46677400 -1.60086800 -0.38211700
C 5.31232600 -0.72149900 -0.22619300
O 6.06437600 -1.00108800 -1.12229600
O 5.03226800 -1.51724700 0.79513800
C 5.52935500 -2.84830600 0.70754300
H -5.82903800 -2.29133100 -0.25726900
H -4.67645000 -4.49285000 -0.39403800
H -2.18476200 -4.60918300 -0.24725300
H -4.56696100 2.58640100 2.14596700
H -5.26487600 2.65323300 0.48308400
H -6.11145600 1.74263300 1.78240100
H 2.86056200 4.07632100 0.35074500
H 5.33609700 3.92853600 0.09425000
H 6.44298800 1.72113000 -0.19732000
H 5.19505300 -3.36130900 1.61458600
H 5.11857600 -3.34512200 -0.18194500
H 6.62617600 -2.85052200 0.65187900
H -3.16709300 2.09881800 -0.93265800
O -3.66389900 2.87723900 -1.23582100
C -3.00442700 3.98737200 -0.69140300
H -1.96505100 4.08289300 -1.05570200
H -3.54581800 4.89754600 -0.98999500
H -2.96999300 3.96576900 0.41378800

## Sheet: Trans-1 (Conformation A) 2 MeOH
C -4.99858800 -2.20133500 0.13516400
C -4.32244100 -3.42448200 0.14164900
C -2.93278000 -3.45612700 0.21867500
C -2.25170000 -2.23976100 0.25385900
C -2.90699200 -0.99115900 0.22972100
C -4.31342300 -0.98271900 0.20724100
S -0.50914500 -2.11624300 0.33016100
C -0.57176000 -0.39698600 0.24453900
C -1.94142000 0.12690500 0.15490000
O -2.16466000 1.32590400 -0.01469900
C 0.57177300 0.39709100 0.24449300
S 0.50918000 2.11634900 0.33008800
C 2.25174600 2.23984600 0.25376700
C 2.90701900 0.99123800 0.22964500
C 1.94143200 -0.12680600 0.15479800
C -5.18318000 0.23876700 0.32366300
O -4.69031100 1.13572100 1.16202200
O -6.25665100 0.32751000 -0.21381300
C -5.47430500 2.31275800 1.34983100
C 2.93285900 3.45619400 0.21856400
C 4.32252200 3.42451000 0.14156200
C 4.99864700 2.20134900 0.13510500
C 4.31344900 0.98275400 0.20717700
O 2.16465700 -1.32579200 -0.01489400
C 5.18315200 -0.23876900 0.32362300
O 6.25660000 -0.32759000 -0.21388400
O 4.69026700 -1.13565100 1.16205200
C 5.47424700 -2.31268000 1.34997300
H -6.08858000 -2.17854700 0.09937300
H -4.88584800 -4.35698000 0.09926300
H -2.39031500 -4.40283200 0.23850900
H -4.89067500 2.96331900 2.00895400
H -5.64968100 2.79562400 0.38090300
H -6.43405700 2.05831100 1.82058700
H 2.39042400 4.40291500 0.23837000
H 4.88594900 4.35699600 0.09917200
H 6.08863800 2.17853800 0.09933300
H 4.89062200 -2.96315900 2.00918200
H 5.64959800 -2.79565600 0.38109700
H 6.43401100 -2.05819400 1.82068300
H 3.54989500 -2.13651400 -0.83454400
H -3.54995200 2.13617400 -0.83465600
O -4.22071000 2.39878500 -1.48834700
O 4.22068300 -2.39911100 -1.48819700
C 4.08957100 -1.53365600 -2.58220300
H 4.32146400 -0.48145800 -2.32988800
H 4.80148700 -1.84455600 -3.36092300
H 3.07733500 -1.56086300 -3.02535900
C -4.08968800 1.53327800 -2.58232200
H -4.32207000 0.48117200 -2.33006500
H -4.80130700 1.84445800 -3.36120200
H -3.07734400 1.56009200 -3.02525000

## Sheet: Trans-1 (Conformation B) 2 MeOH
C 4.82344700 2.55720000 -0.02869800
C 4.06164800 3.72941000 -0.03896200
C 2.67255100 3.66516400 0.03472200
C 2.07806400 2.40436400 0.08174300
C 2.82184700 1.20724700 0.06955400
C 4.22425500 1.29529000 0.05453600
S 0.34893500 2.15035700 0.15716500
C 0.54013600 0.43909600 0.08113800
C 1.94469600 0.02048500 -0.00604700
O 2.26512300 -1.15498900 -0.18234400
C -0.54009300 -0.43893500 0.08114200
S -0.34884000 -2.15019800 0.15712000
C -2.07794900 -2.40425900 0.08173000
C -2.82177700 -1.20716300 0.06958900
C -1.94466400 -0.02036400 -0.00593900
C 5.16707000 0.13383600 0.20179100
O 4.72586300 -0.77142300 1.06061400
O 6.24554800 0.09316300 -0.33139100
C 5.59840800 -1.87117900 1.31523500
C -2.67238200 -3.66508700 0.03468400
C -4.06147400 -3.72939000 -0.03899400
C -4.82331500 -2.55720800 -0.02870100
C -4.22418100 -1.29526800 0.05457100
O -2.26513700 1.15511900 -0.18210400
C -5.16708200 -0.13388200 0.20184700
O -6.24558100 -0.09331600 -0.33129700
O -4.72592800 0.77142300 1.06064700
C -5.59857600 1.87109000 1.31530100
H 5.91251600 2.61181300 -0.05879600
H 4.55816100 4.69867200 -0.09136600
H 2.06510300 4.57183500 0.04271600
H 5.05766500 -2.53448800 1.99782000
H 5.83280500 -2.38378500 0.37484300
H 6.52388400 -1.51642700 1.79003800
H -2.06489600 -4.57173200 0.04265000
H -4.55795000 -4.69866900 -0.09142300
H -5.91238100 -2.61186200 -0.05881000
H -5.05786700 2.53446500 1.99784900
H -5.83308100 2.38365900 0.37491500
H -6.52398800 1.51624400 1.79015900
H -3.69409400 1.88858200 -1.03416800
H 3.69409200 -1.88875600 -1.03426600
O 4.28545600 -2.55406700 -1.42419200
O -4.28554900 2.55369800 -1.42429900
C -3.76468900 3.79831000 -1.04518100
H -2.73839800 3.96035900 -1.42274000
H -4.40277900 4.58859900 -1.46800300
H -3.74276100 3.93764900 0.05184600
C 3.76431400 -3.79850700 -1.04489700
H 2.73809800 -3.96050200 -1.42268600
H 4.40240000 -4.58899300 -1.46735700
H 3.74207900 -3.93756800 0.05215800

## Sheet: Trans-1 excited state
C -5.20944000 -1.58929800 -0.24443300
C -4.69390000 -2.88786800 -0.14648700
C -3.32475200 -3.10322500 0.00356800
C -2.48597700 -1.98864800 0.03501100
C -2.98360800 -0.67796500 -0.06146400
C -4.36381600 -0.48014100 -0.17735100
S -0.74046500 -2.04251400 0.18263000
C -0.61287800 -0.32780000 0.02776500
C -1.91500900 0.34051500 -0.11694600
O -2.04569100 1.54539500 -0.30671300
C 0.61288000 0.32780100 0.02773600
S 0.74047200 2.04252000 0.18254900
C 2.48597900 1.98865000 0.03487700
C 2.98360800 0.67796400 -0.06157500
C 1.91500700 -0.34051800 -0.11699900
C -4.94795700 0.90123900 -0.22634500
O -4.62501700 1.60356500 0.84971400
O -5.65145200 1.30210600 -1.11587300
C -5.00096300 2.97637300 0.83830500
C 3.32475400 3.10322600 0.00337700
C 4.69389700 2.88786400 -0.14671300
C 5.20943400 1.58929100 -0.24463800
C 4.36381200 0.48013600 -0.17749800
O 2.04568400 -1.54540200 -0.30674000
C 4.94795000 -0.90124600 -0.22647000
O 5.65141800 -1.30214000 -1.11600700
O 4.62504000 -1.60354100 0.84961900
C 5.00097900 -2.97635100 0.83823500
H -6.28458900 -1.43426200 -0.34984700
H -5.37138500 -3.74158700 -0.18529300
H -2.92163300 -4.11461800 0.07726000
H -4.64762900 3.39945400 1.78375800
H -4.52405100 3.48941200 -0.00796400
H -6.09144600 3.08038100 0.75923900
H 2.92163600 4.11462100 0.07705100
H 5.37138100 3.74158200 -0.18556500
H 6.28458000 1.43425200 -0.35007900
H 4.64767200 -3.39940400 1.78371200
H 4.52403800 -3.48941000 -0.00800400
H 6.09145900 -3.08036700 0.75914000

## Sheet: Cis-1 excited state
C 5.33301397 -0.15448997 -0.25833702
C 5.50099589 -1.54341190 -0.32870180
C 4.40736059 -2.39897098 -0.25382060
C 3.13540747 -1.83780767 -0.13172718
C 2.94700193 -0.44836345 -0.06107460
C 4.06793239 0.40140711 -0.09633432
S 1.63580414 -2.74366366 -0.07381964
C 0.69207918 -1.26487711 -0.01546061
C 1.51850758 -0.08900118 -0.02764913
O 1.09109574 1.08830011 -0.05271303
C -0.69209993 -1.26486976 0.01565755
C -1.51852009 -0.08898641 0.02782730
C -2.94702310 -0.44833473 0.06107887
C -3.13544712 -1.83777769 0.13170080
S -1.63584347 -2.74364697 0.07396632
C 3.96473242 1.88969417 0.05294492
O 3.24289560 2.22572277 1.11286712
O 4.51176381 2.67825443 -0.67261217
C 2.98054410 3.61456715 1.28550280
C -4.06795060 0.40144415 0.09622233
C -5.33305514 -0.15444468 0.25807440
C -5.50105627 -1.54336577 0.32840405
C -4.40741869 -2.39893235 0.25364167
O -1.09109868 1.08830786 0.05301551
C -3.96472345 1.88973181 -0.05302911
O -3.24271995 2.22576796 -1.11283560
O -4.51186609 2.67828724 0.67244954
C -2.98034302 3.61461361 -1.28542337
H 6.19929030 0.50691227 -0.30595287
H 6.50302815 -1.96010547 -0.43806238
H 4.53744363 -3.48095986 -0.30250887
H 2.35413887 3.69906443 2.17877064
H 3.91776775 4.17023521 1.42326411
H 2.44838888 4.01116180 0.41011818
H -6.19933121 0.50696451 0.30560008
H -6.50310446 -1.96005275 0.43764428
H -4.53751554 -3.48092081 0.30230300
H -2.35379801 3.69911535 -2.17859272
H -3.91754606 4.17028073 -1.42332918
H -2.44832484 4.01120545 -0.40995414

## Sheet: Trans-1 ground state
C 5.20473724 1.56049693 -0.13601873
C 4.68654631 2.85549047 -0.16566232
C 3.31908081 3.08882292 -0.17025543
C 2.46792838 1.99312388 -0.15249745
C 2.97144791 0.69797833 -0.11750951
C 4.34615873 0.47516392 -0.09897180
S 0.70452731 2.08872190 -0.18359431
C 0.57358542 0.35000164 -0.17016208
C 1.91257272 -0.31824590 -0.16594593
O 2.04907897 -1.51987131 -0.22344869
C -0.57355687 -0.35012678 -0.17023166
S -0.70456217 -2.08885240 -0.18390783
C -2.46796069 -1.99319784 -0.15268927
C -2.97141766 -0.69802753 -0.11767977
C -1.91251325 0.31815438 -0.16587168
C 4.89956345 -0.91685337 -0.04892205
O 4.66994103 -1.49089591 1.12288527
O 5.50366903 -1.42672080 -0.95501653
C 5.07794562 -2.85921129 1.23689923
C -3.31918588 -3.08883752 -0.17033526
C -4.68663766 -2.85540670 -0.16552068
C -5.20476192 -1.56038522 -0.13583933
C -4.34610754 -0.47510781 -0.09901289
O -2.04899468 1.51980684 -0.22299847
C -4.89924361 0.91704201 -0.04921573
O -5.50204372 1.42736580 -0.95591269
O -4.67088016 1.49066465 1.12304804
C -5.07869682 2.85904882 1.23699074
H 6.27514776 1.40087937 -0.13094991
H 5.36688311 3.69728879 -0.18465776
H 2.93128791 4.09908979 -0.19417116
H 4.80053983 -3.16734033 2.24057026
H 4.55739606 -3.46331579 0.49471673
H 6.15420626 -2.94674687 1.09527116
H -2.93147359 -4.09913355 -0.19430564
H -5.36702896 -3.69716463 -0.18438428
H -6.27516850 -1.40073891 -0.13060511
H -4.80235998 3.16682435 2.24106498
H -4.55716712 3.46324363 0.49557167
H -6.15477644 2.94686803 1.09416730

## Sheet: Cis-1 ground state
C -5.37366659 -0.23192132 0.06059749
C -5.49238930 -1.61975107 0.00834696
C -4.37335985 -2.43989202 -0.01138787
C -3.12533318 -1.83724634 0.02772649
C -2.98915636 -0.45787278 0.07608852
C -4.11894434 0.35549101 0.08468398
S -1.58562420 -2.69453841 0.03742837
C -0.67087841 -1.20105555 0.04595621
C -1.58731414 -0.01309746 0.23509499
O -1.24497463 1.08459368 0.58710169
C 0.67089669 -1.20105164 -0.04595337
C 1.58732805 -0.01308655 -0.23507092
C 2.98917096 -0.45786071 -0.07608086
C 3.12535530 -1.83723352 -0.02773531
S 1.58564977 -2.69453045 -0.03744622
C -3.99836654 1.84861089 0.11258530
O -3.36989897 2.30680982 -0.96041087
O -4.45327504 2.53846238 0.98652321
C -3.10505702 3.71383088 -0.97478353
C 4.11895071 0.35551121 -0.08467391
C 5.37367791 -0.23189067 -0.06057888
C 5.49240999 -1.61972055 -0.00834385
C 4.37338643 -2.43987069 0.01137206
O 1.24498774 1.08461970 -0.58703063
C 3.99834937 1.84862860 -0.11258914
O 3.36984914 2.30682231 0.96039067
O 4.45324148 2.53847885 -0.98653659
C 3.10499058 3.71384116 0.97475731
H -6.25860457 0.39108860 0.06967805
H -6.47748000 -2.06729274 -0.01883454
H -4.47562191 -3.51641500 -0.04987656
H -2.56673356 3.90377928 -1.89850558
H -4.03770825 4.27574459 -0.95477216
H -2.49270988 3.98334860 -0.11498207
H 6.25861150 0.39112575 -0.06965275
H 6.47750381 -2.06725540 0.01883718
H 4.47565664 -3.51639326 0.04984907
H 2.56667409 3.90378902 1.89848348
H 4.03763302 4.27576807 0.95473178
H 2.49263055 3.98334309 0.11495990
